# Supplementary material for: Drug Holidays and Overall Survival of Patients with Metastatic Colorectal Cancer
Source: Cancers (Basel). 2021 Jul 13;13(14):3504. doi: 10.3390/cancers13143504 (PMC8304309; doi:10.3390/cancers13143504)
Supplement: Supplementary file 1 [file cancers-13-03504-s001.zip]

Archive with 1 entries (1 files):
- cancers-1247971-supplementary.pdf
